# Supplementary material for: Small RNA Response to Infection of the Insect-Specific Lammi Virus and Hanko Virus in an Aedes albopictus Cell Line
Source: Viruses. 2021 Oct 29;13(11):2181. doi: 10.3390/v13112181 (PMC8620693; doi:10.3390/v13112181)
Supplement: Supplementary file 1 [file viruses-13-02181-s001.zip]

Archive with 9 entries (8 files):
- Figure_S1.ai
- Figure_S1.png
- Figure_S2.ai
- Figure_S2.png
- viruses-1411382-supplementary final.pdf
- __MACOSX/
- __MACOSX/._Figure_S1.ai
- __MACOSX/._Figure_S1.png
- __MACOSX/._Figure_S2.ai
